# Supplementary material for: Taking Up and Terminating Leisure-Time Physical Activity over the Life Course: The Role of Life Events in the Familial and Occupational Life Domains
Source: Int J Environ Res Public Health. 2021 Sep 17;18(18):9809. doi: 10.3390/ijerph18189809 (PMC8468990; doi:10.3390/ijerph18189809)
Supplement: Supplementary file 1 [file ijerph-18-09809-s001.zip]

Archive with 1 entries (1 files):
- ijerph-1382187-supplementary.pdf
